# Supplementary material for: Proteomic identification of membrane-associated placental protein 4 (MP4) as perlecan and characterization of its placental expression in normal and pathologic pregnancies
Source: PeerJ. 2019 Jun 20;7:e6982. doi: 10.7717/peerj.6982 (PMC6589330; doi:10.7717/peerj.6982)
Supplement: Supplemental Information 1 — Raw data containing immunoscores and statistics of selected first and third trimester placentas. [file peerj-07-6982-s001.xls]

## Sheet: Figure 2 IHC data
CORES	0	1+	2+	3+	Total No	Core mean	Placenta mean	GROUP
1	0	25	0	0	25	1	0.5	Late control	0.5	Mean
2	15	10	0	0	25	0.4			0.416333	Standard deviation
3	25	0	0	0	25	0			2	Root of sample size
4	10	15	0	0	25	0.6			0.208167	Standard error
034	0	0	4	0	4	2	1.90741	TOP	1.90741	Mean
035	0	0	12	0	12	2			0.160375	Standard deviation
036	0	5	13	0	18	1.72222			1.73205	Root of sample size
									0.0925926	Standard error
									0.00282416	p value
