# Supplementary material for: Proteomic identification of membrane-associated placental protein 4 (MP4) as perlecan and characterization of its placental expression in normal and pathologic pregnancies
Source: PeerJ. 2019 Jun 20;7:e6982. doi: 10.7717/peerj.6982 (PMC6589330; doi:10.7717/peerj.6982)
Supplement: Supplemental Information 2 — Raw data containing immunoscores and statistics of first trimester placentas. [file peerj-07-6982-s002.xls]

## Sheet: 3. trimeszter immunoscore
TMA 4,5,6
CORE	0	1+	2+	3+	Total No	Core átlag	Placenta átlag	Comment	GROUP
1	0	0	0	0	0		1.64	3011	Late-PE		Értékelő neve:	Szénási Nikolett			Intensity/ Group	0	1+	2+	3+	Relative staining intensity
2	0	0	25	0	25	2					Dátum:				Early control	0	385	210	5	1.36667
3	0	0	25	0	25	2					Immunreakció/Antigén:	perlecan			Early PE	0	275	270	80	1.688
4	0	0	25	0	25	2					Placenta core értékelésekor a kb. 20-150 mikron átmérőjű mikrobolyhokra koncentrálunk, ezek festési intenzitását kell megadni úgy hogy core-onként az értékelt bolyhok száma elérje legalább a 25 darabot. k A deciduális hám esetén csak a membránfestési értéket kell jelölni 0-val!! k Érdemes a Pannoramic Viewerben levenni a balance-ot -0.81-re (képen jelöltem lejjebb), mert a szkennelő felerősíti a …				Early PE + HELLP	0	130	615	5	1.83333						Early control	Early PE	Early PE + HELLP	Late control	Late PE	Total
5	0	20	5	0	25	1.2									Late control	0	240	770	65	1.83721					Cases	5	7	8	9	8	37
6	0	25	0	0	25	1									Late PE	0	470	395	10	1.47429					Cores	24	30	30	43	35	162
																									Villi	600	750	750	1075	875	4050
13	0	0	0	0	0		1.66667	3010	HELLP
14	0	25	0	0	25	1
15	0	0	25	0	25	2																		0.833333
16	0	0	0	0	0																			10.6667
17	0	0	25	0	25	2
18	0	0	0	0	0		1.4	3009	Late-control
19	0	0	25	0	25	2
20	0	25	0	0	25	1
21	0	20	5	0	25	1.2
22	0	15	10	0	25	1.4
23	0	0	0	0	0		2.1	3008	Early-PE
24	0	0	25	0	25	2
25	0	0	25	0	25	2
26	0	0	15	10	25	2.4
27	0	0	25	0	25	2
28	0	0	0	0	0		2.7	3007	Early-PE
29	0	0	25	0	25	2
30	0	0	5	20	25	2.8
31	0	0	0	25	25	3
32	0	0	0	25	25	3
33	0	0	0	0	0		2	kk04	Early-control
34	0	0	25	0	25	2
35	0	0	25	0	25	2
36	0	5	20	0	25	1.8
37	0	0	20	5	25	2.2
38	0	0	0	0	0		1.35	3006	Late-PE
39	0	0	25	0	25	2
40	0	15	10	0	25	1.4
41	0	25	0	0	25	1
42	0	25	0	0	25	1
43	0	0	0	0	0		2.05	3005	Late-control
44	0	0	25	0	25	2
45	0	0	20	5	25	2.2
46	0	0	25	0	25	2
47	0	0	25	0	25	2
48	0	0	0	0	0		2.12	3004	Late-control
49	0	0	20	5	25	2.2
50	0	25	0	0	25	1
51	0	0	10	15	25	2.6
52	0	0	25	0	25	2
53	0	0	5	20	25	2.8
54	0	0	0	0	0		2.08	3003	Late-PE
55	0	0	25	0	25	2
56	0	0	25	0	25	2
57	0	0	25	0	25	2
58	0	0	15	10	25	2.4
59	0	0	25	0	25	2
60	0	0	5	20	25	2.8	2.12	3002	Late-control
61	0	0	25	0	25	2
62	0	0	25	0	25	2
63	0	0	25	0	25	2
64	0	5	20	0	25	1.8
65	0	0	0	0	0		1.8	3001	HELLP
66	0	0	25	0	25	2
67	0	0	25	0	25	2
68	0	0	20	5	25	2.2
69	0	25	0	0	25	1
70
71	0	0	0	0	0		1.03333	kk06	Early-control
72	0	25	0	0	25	1
73	0	25	0	0	25	1
74	0	25	0	0	25	1
75	0	25	0	0	25	1
76	0	20	5	0	25	1.2
77	0	25	0	0	25	1
80	0	0	0	0	0		1.4	3021	Late-PE
81	0	15	10	0	25	1.4
82	0	20	5	0	25	1.2
83	0	0	25	0	25	2
84	0	25	0	0	25	1
85	0	25	0	0	25	1	1.28	kk05	Early-control
86	0	0	0	0	0
87	0	25	0	0	25	1
88	0	20	5	0	25	1.2
89	0	10	15	0	25	1.6
90	0	10	15	0	25	1.6
91	0	0	0	0	0		1.5	3020	Early-PE
92	0	25	0	0	25	1
93	0	25	0	0	25	1
94	0	0	25	0	25	2
95	0	0	25	0	25	2
96	0	0	0	0	0		1.25	3019	Early-PE
97	0	25	0	0	25	1
98	0	25	0	0	25	1
99	0	0	25	0	25	2
100	0	25	0	0	25	1
101	0	0	0	0	0		2	3018	HELLP
102	0	0	25	0	25	2
103	0	0	25	0	25	2
104	0	0	25	0	25	2
105	0	0	25	0	25	2
106	0	0	0	0	0		2	3017	Late-control
107	0	0	25	0	25	2
108	0	0	25	0	25	2
109	0	0	25	0	25	2
110	0	0	25	0	25	2
111	0	0	25	0	25	2
112	0	0	25	0	25	2
113	0	0	25	0	25	2	1.65714	3016	Late-control
114	0	25	0	0	25	1
115	0	0	25	0	25	2
116	0	10	15	0	25	1.6
117	0	0	25	0	25	2
118	0	25	0	0	25	1
119	0	0	25	0	25	2
120	0	0	0	0	0		1.95	3015	Late-control
121	0	0	25	0	25	2
122	0	0	25	0	25	2
123	0	0	25	0	25	2
124	0	5	20	0	25	1.8
125	0	0	0	0	0		2	3014	HELLP
126	0	0	25	0	25	2
127	0	0	25	0	25	2
128	0	0	25	0	25	2
129	0	0	25	0	25	2
130	0	0	0	0	0		1.86667	3013	HELLP
131	0	0	25	0	25	2
132	0	10	15	0	25	1.6
133	0	0	25	0	25	2
134	0	0	0	0	0
135	0	0	0	0	0		1.8	3012	Late-control
136	0	0	25	0	25	2
137	0	0	25	0	25	2
138	0	10	15	0	25	1.6
139	0	10	15	0	25	1.6
140
141	0	0	0	0	0		1	3047	Early-PE
142	0	25	0	0	25	1
143	0	25	0	0	25	1
144	0	25	0	0	25	1
145	0	25	0	0	25	1
146	0	25	0	0	25	1
147	0	0	0	0	0		1.16	3046	Late-PE
148	0	25	0	0	25	1
149	0	25	0	0	25	1
150	0	25	0	0	25	1
151	0	25	0	0	25	1
152	0	5	20	0	25	1.8
153	0	0	0	0	0		1.24	3055	Early-control
154	0	25	0	0	25	1
155	0	25	0	0	25	1
156	0	25	0	0	25	1
157	0	20	5	0	25	1.2
158	0	0	25	0	25	2
159	0	0	0	0	0		1.25	3045	Late-PE
160	0	0	25	0	25	2
161	0	25	0	0	25	1
162	0	25	0	0	25	1
163	0	25	0	0	25	1
164	0	0	0	0	0		1.75	3030	Early-PE
165	0	0	25	0	25	2
166	0	0	25	0	25	2
167	0	0	25	0	25	2
168	0	25	0	0	25	1
169	0	0	0	0	0		1.9	3029	HELLP
170	0	5	20	0	25	1.8
171	0	5	20	0	25	1.8
172	0	0	25	0	25	2
173	0	0	25	0	25	2
174	0	0	0	0	0		1.5	3053	Early-control
175	0	0	0	0	0
176	0	25	0	0	25	1
177	0	25	0	0	25	1
178	0	0	25	0	25	2
179	0	0	25	0	25	2
180	0	0	0	0	0		1.15	3028	Late-PE
181	0	25	0	0	25	1
182	0	25	0	0	25	1
183	0	25	0	0	25	1
184	0	10	15	0	25	1.6
185	0	0	0	0	0		1.65	3027	Late-PE
186	0	15	10	0	25	1.4
187	0	20	5	0	25	1.2
188	0	0	25	0	25	2
189	0	0	25	0	25	2
190	0	15	10	0	25	1.4	1.72	3025	Early-PE
191	0	20	5	0	25	1.2
192	0	0	25	0	25	2
193	0	0	25	0	25	2
194	0	0	25	0	25	2
195	0	0	0	0	0		1.65	3024	HELLP
196	0	0	25	0	25	2
197	0	10	15	0	25	1.6
198	0	25	0	0	25	1
199	0	0	25	0	25	2
200	0	0	0	0	0		1.35	3023	Late-control
201	0	15	10	0	25	1.4
202	0	25	0	0	25	1
203	0	25	0	0	25	1
204	0	0	25	0	25	2
205	0	0	0	0	0		1.75	3022	HELLP
206	0	10	15	0	25	1.6
207	0	0	25	0	25	2
208	0	15	10	0	25	1.4
209	0	0	25	0	25	2
210

## Sheet: Figure 3 IHC data
CORES	0	1+	2+	3+	Total No	Core mean	Placenta mean	GROUP
001	0	15	0	0	15	1	1	TOP	1.84326	Mean
003	0	1	15	6	22	2.22727	2.11364	TOP	0.459026	Standard deviation
004	0	0	15	0	15	2			8.24621	Root of sample size
005	0	9	3	2	14	1.5	1.23913	TOP	0.0556651	Standard error
006	0	18	5	0	23	1.21739
007	0	24	0	0	24	1
008	0	12	0	0	12	1	1	TOP
010	0	1	10	0	11	1.90909	1.45455	TOP
011	0	11	0	0	11	1
012	0	1	22	0	23	1.95652	2.17057	TOP
013	0	0	8	5	13	2.38462
015	0	0	25	0	25	2	1.80952	TOP
016	0	12	8	1	21	1.47619
017	0	3	16	2	21	1.95238
018	0	7	13	6	26	1.96154	1.96154	TOP
021	0	8	26	0	34	1.76471	1.76471	TOP
022	0	0	18	0	18	2	2.17407	TOP
023	0	0	14	4	18	2.22222
024	0	0	14	6	20	2.3
025	0	0	10	7	17	2.41176	2.44479	TOP
026	0	0	11	3	14	2.21429
027	0	0	7	17	24	2.70833
028	0	12	8	4	24	1.66667	1.72464	TOP
030	0	5	18	0	23	1.78261
031	0	0	28	7	35	2.2	1.88485	TOP
032	0	0	25	0	25	2
033	0	12	10	0	22	1.45455
034	0	0	4	0	4	2	1.90741	TOP
035	0	0	12	0	12	2
036	0	5	13	0	18	1.72222
037	0	12	0	0	12	1	1.46154	TOP
038	0	0	11	0	11	2
039	0	8	5	0	13	1.38462
040	0	0	0	7	7	3	2.5	TOP
042	0	0	10	0	10	2
043	0	0	25	5	30	2.16667	2.24306	TOP
044	0	0	7	9	16	2.5625
045	0	0	21	0	21	2
046	0	1	1	0	2	1.5	1.5	TOP
047	0	6	20	0	26	1.76923	1.97287	TOP
048	0	0	14	2	16	2.125
049	0	0	40	1	41	2.02439
050	0	10	10	0	20	1.5	1.45	TOP
051	0	15	10	0	25	1.4
053	0	3	9	0	12	1.75	1.75	TOP
055	0	10	8	0	18	1.44444	1.44444	TOP
001	0	4	5	0	9	1.55556	1.68519	TOP
002	0	3	3	0	6	1.5
003	0	0	7	0	7	2
004	0	0	10	3	13	2.23077	2.34965	TOP
005	0	0	4	7	11	2.63636
006	0	0	9	2	11	2.18182
007	0	0	17	5	22	2.22727	1.88345	TOP
008	0	1	12	0	13	1.92308
009	0	6	6	0	12	1.5
011	0	4	8	6	18	2.11111	1.87814	TOP
012	0	11	20	0	31	1.64516
013	0	0	18	0	18	2	1.88889	TOP
014	0	0	17	0	17	2
015	0	6	12	0	18	1.66667
017	0	16	5	0	21	1.2381	1.39683	TOP
018	0	9	8	1	18	1.55556
019	0	0	11	4	15	2.26667	2.54242	TOP
020	0	0	2	9	11	2.81818
021	0	3	16	0	19	1.84211	1.75439	TOP
023	0	7	6	2	15	1.66667
025	0	34	0	0	34	1	1.05882	TOP
026	0	15	2	0	17	1.11765
027	0	3	7	0	10	1.7	2.1	EPL	2.10356	Mean
028	0	0	3	3	6	2.5			0.612857	Standard deviation
029	0	0	5	7	12	2.58333	2.54487	EPL	4.58258	Root of sample size
030	0	0	8	5	13	2.38462			0.133736	Standard error
031	0	0	4	8	12	2.66667
032	0	0	0	2	2	3	3	EPL	0.0394351	p value
034	0	6	3	0	9	1.33333	1.16667	EPL
035	0	8	0	0	8	1
036	0	0	1	0	1	2	2	EPL
037	0	2	0	0	2	1	1	EPL
038	0	0	12	3	15	2.2	2.2	EPL
041	0	0	6	4	10	2.4	2.4	EPL
042	0	0	7	2	9	2.22222	2.22222	EPL
043	0	0	10	1	11	2.09091	2.54545	EPL
044	0	0	0	1	1	3
045	0	0	7	2	9	2.22222	1.92407	EPL
046	0	0	19	1	20	2.05
047	0	4	4	0	8	1.5
049	0	0	0	4	4	3	2.16071	EPL
050	0	20	7	1	28	1.32143
051	0	0	16	0	16	2	2	EPL
