# Supplementary material for: Proteomic identification of membrane-associated placental protein 4 (MP4) as perlecan and characterization of its placental expression in normal and pathologic pregnancies
Source: PeerJ. 2019 Jun 20;7:e6982. doi: 10.7717/peerj.6982 (PMC6589330; doi:10.7717/peerj.6982)
Supplement: Supplemental Information 3 — Raw data containing immunoscores and statistics of third trimester placentas. [file peerj-07-6982-s003.xls]

## Sheet: Figure 4 IHC data
CORES	0	1+	2+	3+	Total No	Core mean	Placenta mean	GROUP						p values
34	0	0	25	0	25	2	2	Early control	1.36667	Mean			Early control - Late control	0.000117544
35	0	0	25	0	25	2			0.451728	Standard deviation			Early control - Early PE	0.0399959
36	0	5	20	0	25	1.8			4.89898	Root of sample size			Early control - Early PE+HELLP	5.50087e-05
37	0	0	20	5	25	2.2			0.0922085	Standard error			Late control - Late PE	0.000905596
72	0	25	0	0	25	1	1.03333	Early control
73	0	25	0	0	25	1
74	0	25	0	0	25	1
75	0	25	0	0	25	1
76	0	20	5	0	25	1.2
77	0	25	0	0	25	1
85	0	25	0	0	25	1	1.28	Early control
87	0	25	0	0	25	1
88	0	20	5	0	25	1.2
89	0	10	15	0	25	1.6
90	0	10	15	0	25	1.6
154	0	25	0	0	25	1	1.24	Early control
155	0	25	0	0	25	1
156	0	25	0	0	25	1
157	0	20	5	0	25	1.2
158	0	0	25	0	25	2
176	0	25	0	0	25	1	1.5	Early control
177	0	25	0	0	25	1
178	0	0	25	0	25	2
179	0	0	25	0	25	2
24	0	0	25	0	25	2	2.1	Early PE	1.69333	Mean
25	0	0	25	0	25	2			0.642695	Standard deviation
26	0	0	15	10	25	2.4			5.47723	Root of sample size
27	0	0	25	0	25	2			0.11734	Standard error
29	0	0	25	0	25	2	2.7	Early PE
30	0	0	5	20	25	2.8
31	0	0	0	25	25	3
32	0	0	0	25	25	3
92	0	25	0	0	25	1	1.5	Early PE
93	0	25	0	0	25	1
94	0	0	25	0	25	2
95	0	0	25	0	25	2
97	0	25	0	0	25	1	1.25	Early PE
98	0	25	0	0	25	1
99	0	0	25	0	25	2
100	0	25	0	0	25	1
142	0	25	0	0	25	1	1	Early PE
143	0	25	0	0	25	1
144	0	25	0	0	25	1
145	0	25	0	0	25	1
146	0	25	0	0	25	1
165	0	0	25	0	25	2	1.75	Early PE
166	0	0	25	0	25	2
167	0	0	25	0	25	2
168	0	25	0	0	25	1
190	0	15	10	0	25	1.4	1.72	Early PE
191	0	20	5	0	25	1.2
192	0	0	25	0	25	2
193	0	0	25	0	25	2
194	0	0	25	0	25	2
14	0	25	0	0	25	1	1.66667	Early PE+HELLP	1.83333	Mean
15	0	0	25	0	25	2			0.328354	Standard deviation
17	0	0	25	0	25	2			5.47723	Root of sample size
66	0	0	25	0	25	2	1.8	Early PE+HELLP	0.0599489	Standard error
67	0	0	25	0	25	2
68	0	0	20	5	25	2.2
69	0	25	0	0	25	1
102	0	0	25	0	25	2	2	Early PE+HELLP
103	0	0	25	0	25	2
104	0	0	25	0	25	2
105	0	0	25	0	25	2
126	0	0	25	0	25	2	2	Early PE+HELLP
127	0	0	25	0	25	2
128	0	0	25	0	25	2
129	0	0	25	0	25	2
131	0	0	25	0	25	2	1.86667	Early PE+HELLP
132	0	10	15	0	25	1.6
133	0	0	25	0	25	2
170	0	5	20	0	25	1.8	1.9	Early PE+HELLP
171	0	5	20	0	25	1.8
172	0	0	25	0	25	2
173	0	0	25	0	25	2
196	0	0	25	0	25	2	1.65	Early PE+HELLP
197	0	10	15	0	25	1.6
198	0	25	0	0	25	1
199	0	0	25	0	25	2
206	0	10	15	0	25	1.6	1.75	Early PE+HELLP
207	0	0	25	0	25	2
208	0	15	10	0	25	1.4
209	0	0	25	0	25	2
19	0	0	25	0	25	2	1.4	Late control	1.84	Mean
20	0	25	0	0	25	1			0.45	Standard deviation
21	0	20	5	0	25	1.2			6.56	Root of sample size
22	0	15	10	0	25	1.4			0.07	Standard error
44	0	0	25	0	25	2	2.05	Late control
45	0	0	20	5	25	2.2
46	0	0	25	0	25	2
47	0	0	25	0	25	2
49	0	0	20	5	25	2.2	2.12	Late control
50	0	25	0	0	25	1
51	0	0	10	15	25	2.6
52	0	0	25	0	25	2
53	0	0	5	20	25	2.8
60	0	0	5	20	25	2.8	2.12	Late control
61	0	0	25	0	25	2
62	0	0	25	0	25	2
63	0	0	25	0	25	2
64	0	5	20	0	25	1.8
107	0	0	25	0	25	2	2	Late control
108	0	0	25	0	25	2
109	0	0	25	0	25	2
110	0	0	25	0	25	2
111	0	0	25	0	25	2
112	0	0	25	0	25	2
113	0	0	25	0	25	2	1.65714	Late control
114	0	25	0	0	25	1
115	0	0	25	0	25	2
116	0	10	15	0	25	1.6
117	0	0	25	0	25	2
118	0	25	0	0	25	1
119	0	0	25	0	25	2
121	0	0	25	0	25	2	1.95	Late control
122	0	0	25	0	25	2
123	0	0	25	0	25	2
124	0	5	20	0	25	1.8
136	0	0	25	0	25	2	1.8	Late control
137	0	0	25	0	25	2
138	0	10	15	0	25	1.6
139	0	10	15	0	25	1.6
201	0	15	10	0	25	1.4	1.35	Late control
202	0	25	0	0	25	1
203	0	25	0	0	25	1
204	0	0	25	0	25	2
2	0	0	25	0	25	2	1.64	Late PE	1.47429	Mean
3	0	0	25	0	25	2			0.475483	Standard deviation
4	0	0	25	0	25	2			5.91608	Root of sample size
5	0	20	5	0	25	1.2			0.0803713	Standard error
6	0	25	0	0	25	1
39	0	0	25	0	25	2	1.35	Late PE
40	0	15	10	0	25	1.4
41	0	25	0	0	25	1
42	0	25	0	0	25	1
55	0	0	25	0	25	2	2.08	Late PE
56	0	0	25	0	25	2
57	0	0	25	0	25	2
58	0	0	15	10	25	2.4
59	0	0	25	0	25	2
81	0	15	10	0	25	1.4	1.4	Late PE
82	0	20	5	0	25	1.2
83	0	0	25	0	25	2
84	0	25	0	0	25	1
148	0	25	0	0	25	1	1.16	Late PE
149	0	25	0	0	25	1
150	0	25	0	0	25	1
151	0	25	0	0	25	1
152	0	5	20	0	25	1.8
160	0	0	25	0	25	2	1.25	Late PE
161	0	25	0	0	25	1
162	0	25	0	0	25	1
163	0	25	0	0	25	1
181	0	25	0	0	25	1	1.15	Late PE
182	0	25	0	0	25	1
183	0	25	0	0	25	1
184	0	10	15	0	25	1.6
186	0	15	10	0	25	1.4	1.65	Late PE
187	0	20	5	0	25	1.2
188	0	0	25	0	25	2
189	0	0	25	0	25	2
